# Supplementary material for: Intermittent Fasting versus Continuous Calorie Restriction: Which Is Better for Weight Loss?
Source: Nutrients. 2022 Apr 24;14(9):1781. doi: 10.3390/nu14091781 (PMC9099935; doi:10.3390/nu14091781)
Supplement: Supplementary file 1 [file nutrients-14-01781-s001.zip]

Archive with 1 entries (1 files):
- nutrients-1681248-supplementary.pdf
